# Supplementary material for: Pheromone sensing in Drosophila requires support cell-expressed Osiris 8
Source: BMC Biol. 2022 Oct 11;20:230. doi: 10.1186/s12915-022-01425-w (PMC9552441; doi:10.1186/s12915-022-01425-w)
Supplement: Supplementary file 9 — Additional file 9: Data S1. Gene ontology (GO) term analyses of Or and Ir subsystem-enriched genes. Enriched GO terms for Or subsystem genes (>2-fold more highly expressed in ato versus amos antennae from the microarray analysis) and Ir subsystem genes (>2-fold more highly expressed in amos versus ato antennae), organized by ontology (Process, Function, Component) on different worksheets. Data represent the output from GOrilla [68], including the GO term and gene lists, enrichment terms and statistical analyses (see the bottom of the first worksheet for the definitions of values). Below each table is the graphical visualization of the hierarchy of enriched GO terms (from GOrilla), to emphasize the statistically significant, enriched nodes. [file 12915_2022_1425_MOESM9_ESM.xlsx]

## Sheet: Or_subsystem_GO_PROCESS
GO Term	Description	P-value	FDR q-value	Enrichment	N	B	n	b	Genes
GO:0050907	detection of chemical stimulus involved in sensory perception	2.26e-37	1.69e-33	13.15	10313	90	366	42	[Or85c - odorant receptor 85c, Or59b - odorant receptor 59b, Gr63a - gustatory receptor 63a, Orco - odorant receptor co-receptor, Or85b - odorant receptor 85b, Or65c - odorant receptor 65c, Or65b - odorant receptor 65b, Or67a - odorant receptor 67a, Or92a - odorant receptor 92a, Or2a - odorant receptor 2a, Or69a - odorant receptor 69a, Or23a - odorant receptor 23a, Or42b - odorant receptor 42b, A…
GO:0050911	detection of chemical stimulus involved in sensory perception of smell	2.43e-35	9.07e-32	15.37	10313	66	366	36	[Or85c - odorant receptor 85c, Or59b - odorant receptor 59b, Orco - odorant receptor co-receptor, Or85b - odorant receptor 85b, Or65c - odorant receptor 65c, Or65b - odorant receptor 65b, Or67a - odorant receptor 67a, Or69a - odorant receptor 69a, Or92a - odorant receptor 92a, Or2a - odorant receptor 2a, Or23a - odorant receptor 23a, Or42b - odorant receptor 42b, Or83c - odorant receptor 83c, Or9…
GO:0050906	detection of stimulus involved in sensory perception	1.01e-32	2.51e-29	10.66	10313	111	366	42	[Or85c - odorant receptor 85c, Or59b - odorant receptor 59b, Orco - odorant receptor co-receptor, Gr63a - gustatory receptor 63a, Or85b - odorant receptor 85b, Or65c - odorant receptor 65c, Or65b - odorant receptor 65b, Or67a - odorant receptor 67a, Or92a - odorant receptor 92a, Or2a - odorant receptor 2a, Or69a - odorant receptor 69a, Or23a - odorant receptor 23a, Or42b - odorant receptor 42b, A…
GO:0009593	detection of chemical stimulus	5.17e-31	9.67e-28	9.18	10313	135	366	44	[Or85c - odorant receptor 85c, Or59b - odorant receptor 59b, PGRP-SD - cg7496 gene product from transcript cg7496-ra, Orco - odorant receptor co-receptor, Gr63a - gustatory receptor 63a, Gr21a - gustatory receptor 21a, Or85b - odorant receptor 85b, Or65c - odorant receptor 65c, Or65b - odorant receptor 65b, Or67a - odorant receptor 67a, Or92a - odorant receptor 92a, Or2a - odorant receptor 2a, Or…
GO:0051606	detection of stimulus	6.28e-24	9.39e-21	6.28	10313	202	366	45	[Or85c - odorant receptor 85c, Or59b - odorant receptor 59b, PGRP-SD - cg7496 gene product from transcript cg7496-ra, Gr63a - gustatory receptor 63a, Orco - odorant receptor co-receptor, Gr21a - gustatory receptor 21a, Or85b - odorant receptor 85b, Or65c - odorant receptor 65c, Or65b - odorant receptor 65b, Or67a - odorant receptor 67a, ninaB - neither inactivation nor afterpotential b, Or69a - o…
GO:0007606	sensory perception of chemical stimulus	9.83e-18	1.23e-14	5.49	10313	190	366	37	[Or59b - odorant receptor 59b, Orco - odorant receptor co-receptor, Gr63a - gustatory receptor 63a, Gr21a - gustatory receptor 21a, Obp93a - odorant-binding protein 93a, Obp57a - odorant-binding protein 57a, Or2a - odorant receptor 2a, Obp99d - odorant-binding protein 99d, Obp28a - odorant-binding protein 28a, Or23a - odorant receptor 23a, Obp83a - odorant-binding protein 83a, Or42b - odorant rec…
GO:0007608	sensory perception of smell	1.04e-16	1.11e-13	8.67	10313	78	366	24	[Or59b - odorant receptor 59b, Orco - odorant receptor co-receptor, OS9 - olfactory-specific 9, Or33a - odorant receptor 33a, Or46a - odorant receptor 46a, Or2a - odorant receptor 2a, Obp56a - odorant-binding protein 56a, Obp99d - odorant-binding protein 99d, Obp28a - odorant-binding protein 28a, Or22b - odorant receptor 22b, Or23a - odorant receptor 23a, Or22a - odorant receptor 22a, Obp83a - od…
GO:0007600	sensory perception	1.41e-14	1.32e-11	4.21	10313	261	366	39	[Or59b - odorant receptor 59b, Orco - odorant receptor co-receptor, Gr63a - gustatory receptor 63a, Gr21a - gustatory receptor 21a, Obp93a - odorant-binding protein 93a, Obp57a - odorant-binding protein 57a, Or2a - odorant receptor 2a, boss - bride of sevenless, Obp99d - odorant-binding protein 99d, Obp28a - odorant-binding protein 28a, Or23a - odorant receptor 23a, Obp83a - odorant-binding prote…
GO:0003008	system process	4.16e-13	3.46e-10	3.03	10313	483	366	52	[upd2 - unpaired 2, Or59b - odorant receptor 59b, Gr63a - gustatory receptor 63a, sra - sarah, Obp93a - odorant-binding protein 93a, Nf1 - neurofibromin 1, boss - bride of sevenless, Obp99d - odorant-binding protein 99d, os - outstretched, Or23a - odorant receptor 23a, Or42b - odorant receptor 42b, Obp83a - odorant-binding protein 83a, Tm2 - tropomyosin 2, Obp83b - odorant-binding protein 83b, Ga…
GO:0050877	nervous system process	6.29e-13	4.7e-10	3.18	10313	425	366	48	[Or59b - odorant receptor 59b, Orco - odorant receptor co-receptor, Gr63a - gustatory receptor 63a, Gr21a - gustatory receptor 21a, Krn - keren, sra - sarah, Obp93a - odorant-binding protein 93a, Obp57a - odorant-binding protein 57a, Nf1 - neurofibromin 1, boss - bride of sevenless, Or2a - odorant receptor 2a, Obp99d - odorant-binding protein 99d, os - outstretched, Obp28a - odorant-binding prote…
GO:0050896	response to stimulus	4.32e-11	2.94e-08	1.92	10313	1422	366	97	[Or85c - odorant receptor 85c, Or59b - odorant receptor 59b, Or85b - odorant receptor 85b, Yp3 - yolk protein 3, Hdc - histidine decarboxylase, Nf1 - neurofibromin 1, ninaB - neither inactivation nor afterpotential b, Or69a - odorant receptor 69a, boss - bride of sevenless, Or9a - odorant receptor 9a, aralar1 - cg2139 gene product from transcript cg2139-rc, Cyp6a8 - cytochrome p450-6a8, Idgf1 - i…
GO:0006749	glutathione metabolic process	7.33e-08	4.57e-05	7.04	10313	48	366	12	[GstD10 - glutathione s transferase d10, GstD3 - glutathione s transferase d3, GstE8 - glutathione s transferase e8, GstD5 - glutathione s transferase d5, CG33178 - cg33178 gene product from transcript cg33178-ra, GstD7 - glutathione s transferase d7, GstE7 - glutathione s transferase e7, GstD11 - glutathione s transferase d11, GstE4 - glutathione s transferase e4, GstE5 - glutathione s transfera…
GO:0032501	multicellular organismal process	7.62e-08	4.38e-05	1.7	10313	1543	366	93	[upd2 - unpaired 2, Or59b - odorant receptor 59b, Gr63a - gustatory receptor 63a, E(spl)m3-HLH - enhancer of split m3, helix-loop-helix, Yp3 - yolk protein 3, sra - sarah, Obp93a - odorant-binding protein 93a, Nf1 - neurofibromin 1, boss - bride of sevenless, CG10383 - cg10383 gene product from transcript cg10383-ra, Obp99d - odorant-binding protein 99d, pan - pangolin, os - outstretched, Or23a -…
GO:0006790	sulfur compound metabolic process	1.89e-06	0.00101	3.5	10313	153	366	19	[CG34342 - cg34342 gene product from transcript cg34342-rc, GstD10 - glutathione s transferase d10, CG1441 - cg1441 gene product from transcript cg1441-rb, GstD3 - glutathione s transferase d3, CG12268 - cg12268 gene product from transcript cg12268-rb, GstE1 - glutathione s transferase e1, CG11453 - cg11453 gene product from transcript cg11453-ra, CG31115 - cg31115 gene product from transcript cg…
GO:0050916	sensory perception of sweet taste	2.12e-05	0.0106	12.81	10313	11	366	5	[Gr64c - gustatory receptor 64c, Gr64f - gustatory receptor 64f, Gr43a - gustatory receptor 43a, Gr64a - gustatory receptor 64a, Gr64b - gustatory receptor 64b]
GO:0007635	chemosensory behavior	3.19e-05	0.0149	4.43	10313	70	366	11	[Or22a - odorant receptor 22a, Orco - odorant receptor co-receptor, Krn - keren, sra - sarah, lush - cg8807 gene product from transcript cg8807-ra, Nf1 - neurofibromin 1, Obp19a - odorant-binding protein 19a, Obp56a - odorant-binding protein 56a, Obp69a - odorant-binding protein 69a, Gr64a - gustatory receptor 64a, NPFR1 - neuropeptide f receptor]
GO:0019236	response to pheromone	4.87e-05	0.0214	8.45	10313	20	366	6	[Orco - odorant receptor co-receptor, lush - cg8807 gene product from transcript cg8807-ra, Or67d - odorant receptor 67d, Obp19a - odorant-binding protein 19a, Obp56a - odorant-binding protein 56a, Obp69a - odorant-binding protein 69a]
GO:0050912	detection of chemical stimulus involved in sensory perception of taste	4.87e-05	0.0202	8.45	10313	20	366	6	[Gr64c - gustatory receptor 64c, Gr64f - gustatory receptor 64f, Gr63a - gustatory receptor 63a, Ac78C - adenylyl cyclase 78c, Gr64a - gustatory receptor 64a, Gr64b - gustatory receptor 64b]
GO:0010033	response to organic substance	5.52e-05	0.0217	2.54	10313	244	366	22	[PGRP-SD - cg7496 gene product from transcript cg7496-ra, Gr63a - gustatory receptor 63a, Orco - odorant receptor co-receptor, Gr43a - gustatory receptor 43a, Gr21a - gustatory receptor 21a, Gbp - growth-blocking peptide, DopEcR - dopamine/ecdysteroid receptor, Eip75B - ecdysone-induced protein 75b, Hsc70-2 - heat shock protein cognate 2, boss - bride of sevenless, Obp56a - odorant-binding protei…
GO:0042048	olfactory behavior	5.8e-05	0.0217	4.54	10313	62	366	10	[Or22a - odorant receptor 22a, Orco - odorant receptor co-receptor, Krn - keren, sra - sarah, lush - cg8807 gene product from transcript cg8807-ra, Nf1 - neurofibromin 1, Obp19a - odorant-binding protein 19a, Obp56a - odorant-binding protein 56a, Obp69a - odorant-binding protein 69a, NPFR1 - neuropeptide f receptor]
GO:0006575	cellular modified amino acid metabolic process	6.13e-05	0.0218	3.59	10313	102	366	13	[Nmdmc - nad-dependent methylenetetrahydrofolate dehydrogenase, GstD10 - glutathione s transferase d10, GstD3 - glutathione s transferase d3, GstE1 - glutathione s transferase e1, GstE8 - glutathione s transferase e8, GstD5 - glutathione s transferase d5, CG33178 - cg33178 gene product from transcript cg33178-ra, GstE7 - glutathione s transferase e7, GstD7 - glutathione s transferase d7, GstE4 - …
GO:0007186	G protein-coupled receptor signaling pathway	0.000107	0.0363	2.73	10313	186	366	18	[CG31760 - cg31760 gene product from transcript cg31760-rc, Ac76E - adenylyl cyclase 76e, hec - hector, Lkr - leucokinin receptor, DopEcR - dopamine/ecdysteroid receptor, boss - bride of sevenless, NPFR1 - neuropeptide f receptor, mthl5 - methuselah-like 5, mthl10 - methuselah-like 10, SIFR - sifamide receptor, Ac78C - adenylyl cyclase 78c, CG7497 - cg7497 gene product from transcript cg7497-rb, …
GO:0006714	sesquiterpenoid metabolic process	0.000173	0.0562	21.13	10313	4	366	3	[Jhedup - juvenile hormone esterase duplication, jhamt - juvenile hormone acid methyltransferase, Jheh1 - juvenile hormone epoxide hydrolase 1]
GO:0006716	juvenile hormone metabolic process	0.000173	0.0538	21.13	10313	4	366	3	[Jhedup - juvenile hormone esterase duplication, jhamt - juvenile hormone acid methyltransferase, Jheh1 - juvenile hormone epoxide hydrolase 1]
GO:0051186	cofactor metabolic process	0.000247	0.0739	2.41	10313	234	366	20	[CG34342 - cg34342 gene product from transcript cg34342-rc, GstD10 - glutathione s transferase d10, Nmdmc - nad-dependent methylenetetrahydrofolate dehydrogenase, CG1441 - cg1441 gene product from transcript cg1441-rb, GstD3 - glutathione s transferase d3, CG12268 - cg12268 gene product from transcript cg12268-rb, CG7069 - cg7069 gene product from transcript cg7069-ra, GstE1 - glutathione s trans…
GO:0006721	terpenoid metabolic process	0.000276	0.0795	11.27	10313	10	366	4	[Jhedup - juvenile hormone esterase duplication, jhamt - juvenile hormone acid methyltransferase, Jheh1 - juvenile hormone epoxide hydrolase 1, ninaB - neither inactivation nor afterpotential b]
GO:0007165	signal transduction	0.000404	0.112	1.65	10313	801	366	47	[upd2 - unpaired 2, CG31760 - cg31760 gene product from transcript cg31760-rc, sina - seven in absentia, Pde6 - phosphodiesterase 6, Krn - keren, hec - hector, sra - sarah, CG33288 - cg33288 gene product from transcript cg33288-rc, Nf1 - neurofibromin 1, Cbl - cg7037 gene product from transcript cg7037-rb, ninaB - neither inactivation nor afterpotential b, boss - bride of sevenless, os - outstret…
GO:0008300	isoprenoid catabolic process	0.00042	0.112	16.91	10313	5	366	3	[Jhedup - juvenile hormone esterase duplication, Jheh1 - juvenile hormone epoxide hydrolase 1, ninaB - neither inactivation nor afterpotential b]
GO:0050909	sensory perception of taste	0.000561	0.145	3.79	10313	67	366	9	[Gr64c - gustatory receptor 64c, Gr64f - gustatory receptor 64f, Gr10a - gustatory receptor 10a, Gr63a - gustatory receptor 63a, Gr21a - gustatory receptor 21a, Gr43a - gustatory receptor 43a, Gr93a - gustatory receptor 93a, Gr64a - gustatory receptor 64a, Gr64b - gustatory receptor 64b]
GO:0007187	G protein-coupled receptor signaling pathway, coupled to cyclic nucleotide second messenger	0.000659	0.164	4.1	10313	55	366	8	[Ac76E - adenylyl cyclase 76e, Ac78C - adenylyl cyclase 78c, hec - hector, CG7497 - cg7497 gene product from transcript cg7497-rb, DopEcR - dopamine/ecdysteroid receptor, Galpha73B - g protein alpha 73b, CG7918 - cg7918 gene product from transcript cg7918-ra, Lgr1 - cg7665 gene product from transcript cg7665-rb]
GO:0019933	cAMP-mediated signaling	0.000715	0.173	4.59	10313	43	366	7	[Ac76E - adenylyl cyclase 76e, CG7497 - cg7497 gene product from transcript cg7497-rb, Ac78C - adenylyl cyclase 78c, DopEcR - dopamine/ecdysteroid receptor, Galpha73B - g protein alpha 73b, Nf1 - neurofibromin 1, Lgr1 - cg7665 gene product from transcript cg7665-rb]
GO:0036270	response to diuretic	0.000819	0.191	14.09	10313	6	366	3	[Ac78C - adenylyl cyclase 78c, Gr93a - gustatory receptor 93a, Cyp6a8 - cytochrome p450-6a8]
GO:0031000	response to caffeine	0.000819	0.186	14.09	10313	6	366	3	[Ac78C - adenylyl cyclase 78c, Gr93a - gustatory receptor 93a, Cyp6a8 - cytochrome p450-6a8]
GO:0019932	second-messenger-mediated signaling	0.000862	0.19	3.57	10313	71	366	9	[Ac76E - adenylyl cyclase 76e, Ac78C - adenylyl cyclase 78c, CG7497 - cg7497 gene product from transcript cg7497-rb, sra - sarah, DopEcR - dopamine/ecdysteroid receptor, Galpha73B - g protein alpha 73b, Nf1 - neurofibromin 1, Lgr1 - cg7665 gene product from transcript cg7665-rb, Spn - spinophilin]
																		P-value							P-value
																		> 10-3							> 10-3
																		10-3 to 10-5							10-3 to 10-5
																		10-5 to 10-7							10-5 to 10-7
																		10-7 to 10-9							10-7 to 10-9
																		< 10-9							< 10-9
P-value	enrichment p-value computed according to the mHG or HG model. This p-value is not corrected for multiple testing of 7480 GO terms.
FDR q-value	correction of the above p-value for multiple testing using the Benjamini and Hochberg (1995) method (doi: 10.1111/j.2517-6161.1995.tb02031.x). Namely, for the ith term (ranked according to p-value) the FDR q-value is (p-value * number of GO terms) / i.
Enrichment = (b/n) / (B/N), where:
N	total number of genes
B	total number of genes associated with a specific GO term
n	number of genes in the top of the user's input list or in the target set when appropriate
b	number of genes in the intersection

## Sheet: Or_subsystem_GO_FUNCTION
GO Term	Description	P-value	FDR q-value	Enrichment	N	B	n	b	Genes
GO:0005549	odorant binding	1.05e-37	2.91e-34	11.96	10313	106	366	45	[Or85c - odorant receptor 85c, Or59b - odorant receptor 59b, Orco - odorant receptor co-receptor, Or85b - odorant receptor 85b, Or65c - odorant receptor 65c, Or65b - odorant receptor 65b, Or67a - odorant receptor 67a, Obp93a - odorant-binding protein 93a, Obp57a - odorant-binding protein 57a, Or92a - odorant receptor 92a, Or2a - odorant receptor 2a, Or69a - odorant receptor 69a, Obp99d - odorant-…
GO:0004984	olfactory receptor activity	2.96e-37	4.1e-34	16.04	10313	65	366	37	[Or85c - odorant receptor 85c, Or59b - odorant receptor 59b, Gr63a - gustatory receptor 63a, Orco - odorant receptor co-receptor, Or85b - odorant receptor 85b, Gr21a - gustatory receptor 21a, Or65c - odorant receptor 65c, Or65b - odorant receptor 65b, Or67a - odorant receptor 67a, Or69a - odorant receptor 69a, Or92a - odorant receptor 92a, Or2a - odorant receptor 2a, Or23a - odorant receptor 23a,…
GO:0004888	transmembrane signaling receptor activity	1.65e-31	1.52e-28	5.74	10313	314	366	64	[Or85c - odorant receptor 85c, CG31760 - cg31760 gene product from transcript cg31760-rc, Or59b - odorant receptor 59b, Gr63a - gustatory receptor 63a, Or85b - odorant receptor 85b, Or69a - odorant receptor 69a, boss - bride of sevenless, Or23a - odorant receptor 23a, Or42b - odorant receptor 42b, Or83c - odorant receptor 83c, CG32447 - cg32447 gene product from transcript cg32447-rd, Or9a - odor…
GO:0038023	signaling receptor activity	3.57e-28	2.47e-25	4.98	10313	368	366	65	[Or85c - odorant receptor 85c, CG31760 - cg31760 gene product from transcript cg31760-rc, Or59b - odorant receptor 59b, Gr63a - gustatory receptor 63a, Or85b - odorant receptor 85b, Or69a - odorant receptor 69a, boss - bride of sevenless, Or23a - odorant receptor 23a, Or42b - odorant receptor 42b, Or83c - odorant receptor 83c, CG32447 - cg32447 gene product from transcript cg32447-rd, Or9a - odor…
GO:0060089	molecular transducer activity	8.45e-27	4.67e-24	4.72	10313	388	366	65	[Or85c - odorant receptor 85c, CG31760 - cg31760 gene product from transcript cg31760-rc, Or59b - odorant receptor 59b, Gr63a - gustatory receptor 63a, Or85b - odorant receptor 85b, boss - bride of sevenless, Or69a - odorant receptor 69a, Or23a - odorant receptor 23a, Or42b - odorant receptor 42b, CG32447 - cg32447 gene product from transcript cg32447-rd, Or83c - odorant receptor 83c, Or82a - odo…
GO:0004364	glutathione transferase activity	4.03e-10	1.86e-07	9.39	10313	39	366	13	[GstD10 - glutathione s transferase d10, GstD3 - glutathione s transferase d3, GstE1 - glutathione s transferase e1, CG33177 - cg33177 gene product from transcript cg33177-ra, GstE8 - glutathione s transferase e8, GstD5 - glutathione s transferase d5, CG33178 - cg33178 gene product from transcript cg33178-ra, GstE7 - glutathione s transferase e7, GstD7 - glutathione s transferase d7, GstE4 - glut…
GO:0016765	transferase activity, transferring alkyl or aryl (other than methyl) groups	2.4e-07	9.48e-05	5.81	10313	63	366	13	[GstD10 - glutathione s transferase d10, GstD3 - glutathione s transferase d3, GstE1 - glutathione s transferase e1, CG33177 - cg33177 gene product from transcript cg33177-ra, GstE8 - glutathione s transferase e8, GstD5 - glutathione s transferase d5, CG33178 - cg33178 gene product from transcript cg33178-ra, GstE7 - glutathione s transferase e7, GstD7 - glutathione s transferase d7, GstE4 - glut…
GO:0004930	G protein-coupled receptor activity	8e-07	0.000277	4.29	10313	105	366	16	[CG31760 - cg31760 gene product from transcript cg31760-rc, hec - hector, Lkr - leucokinin receptor, DopEcR - dopamine/ecdysteroid receptor, boss - bride of sevenless, NPFR1 - neuropeptide f receptor, mthl5 - methuselah-like 5, mthl10 - methuselah-like 10, SIFR - sifamide receptor, CG7497 - cg7497 gene product from transcript cg7497-rb, CG32447 - cg32447 gene product from transcript cg32447-rd, E…
GO:0033041	sweet taste receptor activity	0.000116	0.0356	7.35	10313	23	366	6	[Gr64c - gustatory receptor 64c, Gr64f - gustatory receptor 64f, Gr10a - gustatory receptor 10a, Gr43a - gustatory receptor 43a, Gr64a - gustatory receptor 64a, Gr64b - gustatory receptor 64b]
GO:0008527	taste receptor activity	0.000121	0.0335	4.61	10313	55	366	9	[Gr64c - gustatory receptor 64c, Gr64f - gustatory receptor 64f, Gr10a - gustatory receptor 10a, Gr63a - gustatory receptor 63a, Gr21a - gustatory receptor 21a, Gr43a - gustatory receptor 43a, Gr93a - gustatory receptor 93a, Gr64a - gustatory receptor 64a, Gr64b - gustatory receptor 64b]
GO:0016614	oxidoreductase activity, acting on CH-OH group of donors	0.000162	0.0407	3.27	10313	112	366	13	[CG2137 - cg2137 gene product from transcript cg2137-ra, CG9519 - cg9519 gene product from transcript cg9519-ra, CG9521 - cg9521 gene product from transcript cg9521-ra, CG9512 - cg9512 gene product from transcript cg9512-ra, CG2254 - cg2254 gene product from transcript cg2254-ra, CG7675 - cg7675 gene product from transcript cg7675-rc, CG2065 - cg2065 gene product from transcript cg2065-rb, CG1494…
GO:0005550	pheromone binding	0.00042	0.0969	16.91	10313	5	366	3	[Obp83a - odorant-binding protein 83a, Obp69a - odorant-binding protein 69a, Obp28a - odorant-binding protein 28a]
GO:0004983	neuropeptide Y receptor activity	0.000819	0.174	14.09	10313	6	366	3	[SIFR - sifamide receptor, Lkr - leucokinin receptor, NPFR1 - neuropeptide f receptor]
GO:0140161	monocarboxylate:sodium symporter activity	0.000819	0.162	14.09	10313	6	366	3	[CG1732 - cg1732 gene product from transcript cg1732-ra, CG13796 - cg13796 gene product from transcript cg13796-rd, CG13794 - cg13794 gene product from transcript cg13794-ra]
GO:0005332	gamma-aminobutyric acid:sodium symporter activity	0.000819	0.151	14.09	10313	6	366	3	[CG13796 - cg13796 gene product from transcript cg13796-rd, CG1732 - cg1732 gene product from transcript cg1732-ra, CG13794 - cg13794 gene product from transcript cg13794-ra]
																P-value
																> 10-3
																10-3 to 10-5
																10-5 to 10-7
																10-7 to 10-9
																< 10-9

## Sheet: Or_subsystem_GO_COMPONENT
GO Term	Description	P-value	FDR q-value	Enrichment	N	B	n	b	Genes
GO:0032590	dendrite membrane	4.19e-35	5.45e-32	15.91	10313	62	366	35	[Or85c - odorant receptor 85c, Or59b - odorant receptor 59b, Orco - odorant receptor co-receptor, Or85b - odorant receptor 85b, Or65c - odorant receptor 65c, Or65b - odorant receptor 65b, Or67a - odorant receptor 67a, Or69a - odorant receptor 69a, Or92a - odorant receptor 92a, Or2a - odorant receptor 2a, Or23a - odorant receptor 23a, Or42b - odorant receptor 42b, Or83c - odorant receptor 83c, Or9…
GO:0032589	neuron projection membrane	1.78e-30	1.16e-27	12.08	10313	84	366	36	[Or85c - odorant receptor 85c, Or59b - odorant receptor 59b, Orco - odorant receptor co-receptor, Or85b - odorant receptor 85b, Or65c - odorant receptor 65c, Or65b - odorant receptor 65b, Or67a - odorant receptor 67a, Or69a - odorant receptor 69a, Or92a - odorant receptor 92a, Or2a - odorant receptor 2a, Or23a - odorant receptor 23a, Or42b - odorant receptor 42b, Or83c - odorant receptor 83c, Or8…
GO:0031256	leading edge membrane	1.35e-29	5.85e-27	11.53	10313	88	366	36	[Or85c - odorant receptor 85c, Or59b - odorant receptor 59b, Orco - odorant receptor co-receptor, Or85b - odorant receptor 85b, Or65c - odorant receptor 65c, Or65b - odorant receptor 65b, Or67a - odorant receptor 67a, Or69a - odorant receptor 69a, Or2a - odorant receptor 2a, Or92a - odorant receptor 92a, Or23a - odorant receptor 23a, Or42b - odorant receptor 42b, Or83c - odorant receptor 83c, Or9…
GO:0031253	cell projection membrane	7.13e-29	2.32e-26	10.64	10313	98	366	37	[Or85c - odorant receptor 85c, Or59b - odorant receptor 59b, Orco - odorant receptor co-receptor, Or85b - odorant receptor 85b, Or65c - odorant receptor 65c, Or65b - odorant receptor 65b, Or67a - odorant receptor 67a, Or2a - odorant receptor 2a, Or92a - odorant receptor 92a, Or69a - odorant receptor 69a, boss - bride of sevenless, Or23a - odorant receptor 23a, Or42b - odorant receptor 42b, Or83c …
GO:0016021	integral component of membrane	3.15e-21	8.21e-19	2.53	10313	1216	366	109	[CG31760 - cg31760 gene product from transcript cg31760-rc, Or85c - odorant receptor 85c, Or59b - odorant receptor 59b, Or85b - odorant receptor 85b, Or69a - odorant receptor 69a, boss - bride of sevenless, Or9a - odorant receptor 9a, rst - roughest, Kua - cg10723 gene product from transcript cg10723-rd, CG2930 - cg2930 gene product from transcript cg2930-rd, dpr8 - cg32600 gene product from tran…
GO:0031224	intrinsic component of membrane	1.08e-20	2.34e-18	2.49	10313	1235	366	109	[CG31760 - cg31760 gene product from transcript cg31760-rc, Or85c - odorant receptor 85c, Or59b - odorant receptor 59b, Or85b - odorant receptor 85b, Or69a - odorant receptor 69a, boss - bride of sevenless, Or9a - odorant receptor 9a, rst - roughest, Kua - cg10723 gene product from transcript cg10723-rd, CG2930 - cg2930 gene product from transcript cg2930-rd, dpr8 - cg32600 gene product from tran…
GO:0098590	plasma membrane region	1.23e-18	2.28e-16	4.71	10313	269	366	45	[Or85c - odorant receptor 85c, Or59b - odorant receptor 59b, Orco - odorant receptor co-receptor, Or85b - odorant receptor 85b, Pde6 - phosphodiesterase 6, Or65c - odorant receptor 65c, Or65b - odorant receptor 65b, Or67a - odorant receptor 67a, Or69a - odorant receptor 69a, Or92a - odorant receptor 92a, Or2a - odorant receptor 2a, boss - bride of sevenless, Zasp52 - z band alternatively spliced …
GO:0044459	plasma membrane part	6.26e-17	1.02e-14	2.82	10313	750	366	75	[Or85c - odorant receptor 85c, Or59b - odorant receptor 59b, Or85b - odorant receptor 85b, boss - bride of sevenless, Or69a - odorant receptor 69a, Or23a - odorant receptor 23a, Or42b - odorant receptor 42b, CG32447 - cg32447 gene product from transcript cg32447-rd, Or83c - odorant receptor 83c, Or9a - odorant receptor 9a, Or82a - odorant receptor 82a, rst - roughest, Tie - tie-like receptor tyro…
GO:0097458	neuron part	4.28e-16	6.19e-14	3.28	10313	498	366	58	[Or85c - odorant receptor 85c, Or59b - odorant receptor 59b, Gr63a - gustatory receptor 63a, Or85b - odorant receptor 85b, boss - bride of sevenless, Or69a - odorant receptor 69a, Syt7 - cg2381 gene product from transcript cg2381-rb, Or23a - odorant receptor 23a, Or42b - odorant receptor 42b, Or83c - odorant receptor 83c, Or82a - odorant receptor 82a, Or9a - odorant receptor 9a, CG14741 - cg14741…
GO:0120038	plasma membrane bounded cell projection part	3.26e-14	4.24e-12	3.38	10313	408	366	49	[Or85c - odorant receptor 85c, Or59b - odorant receptor 59b, Gr63a - gustatory receptor 63a, Or85b - odorant receptor 85b, Or69a - odorant receptor 69a, boss - bride of sevenless, Or23a - odorant receptor 23a, Or42b - odorant receptor 42b, Or83c - odorant receptor 83c, Or82a - odorant receptor 82a, Or9a - odorant receptor 9a, CG14741 - cg14741 gene product from transcript cg14741-rc, Gr10a - gust…
GO:0044463	cell projection part	3.26e-14	3.86e-12	3.38	10313	408	366	49	[Or85c - odorant receptor 85c, Or59b - odorant receptor 59b, Gr63a - gustatory receptor 63a, Or85b - odorant receptor 85b, Or69a - odorant receptor 69a, boss - bride of sevenless, Or23a - odorant receptor 23a, Or42b - odorant receptor 42b, Or83c - odorant receptor 83c, Or82a - odorant receptor 82a, Or9a - odorant receptor 9a, CG14741 - cg14741 gene product from transcript cg14741-rc, Gr10a - gust…
GO:0044425	membrane part	5.97e-12	6.47e-10	1.82	10313	1831	366	118	[Or85c - odorant receptor 85c, CG31760 - cg31760 gene product from transcript cg31760-rc, Or59b - odorant receptor 59b, Or85b - odorant receptor 85b, boss - bride of sevenless, Or69a - odorant receptor 69a, Or9a - odorant receptor 9a, rst - roughest, Kua - cg10723 gene product from transcript cg10723-rd, CG2930 - cg2930 gene product from transcript cg2930-rd, Gr43a - gustatory receptor 43a, dpr8 …
GO:0005886	plasma membrane	4.92e-10	4.93e-08	2.34	10313	710	366	59	[Or85c - odorant receptor 85c, Or59b - odorant receptor 59b, Or85b - odorant receptor 85b, CG34325 - cg34325 gene product from transcript cg34325-ra, Or69a - odorant receptor 69a, Syt7 - cg2381 gene product from transcript cg2381-rb, Or23a - odorant receptor 23a, Or42b - odorant receptor 42b, Or83c - odorant receptor 83c, Or82a - odorant receptor 82a, Or9a - odorant receptor 9a, CG14741 - cg14741…
GO:0016020	membrane	7.41e-06	0.000688	1.6	10313	1426	366	81	[Or85c - odorant receptor 85c, Or59b - odorant receptor 59b, Or85b - odorant receptor 85b, Snmp2 - sensory neuron membrane protein 2, CG34325 - cg34325 gene product from transcript cg34325-ra, boss - bride of sevenless, Or69a - odorant receptor 69a, Syt7 - cg2381 gene product from transcript cg2381-rb, Or23a - odorant receptor 23a, Or42b - odorant receptor 42b, Or83c - odorant receptor 83c, Or82a…
GO:0005887	integral component of plasma membrane	6.45e-05	0.00559	2.12	10313	413	366	31	[CG13796 - cg13796 gene product from transcript cg13796-rd, CG13794 - cg13794 gene product from transcript cg13794-ra, Tsp42Ef - tetraspanin 42ef, boss - bride of sevenless, Ac78C - adenylyl cyclase 78c, CG32447 - cg32447 gene product from transcript cg32447-rd, Tie - tie-like receptor tyrosine kinase, rst - roughest, olf186-F - cg11430 gene product from transcript cg11430-rb, CG7918 - cg7918 gen…
GO:0031226	intrinsic component of plasma membrane	9.62e-05	0.00782	2.07	10313	422	366	31	[CG13796 - cg13796 gene product from transcript cg13796-rd, CG13794 - cg13794 gene product from transcript cg13794-ra, Tsp42Ef - tetraspanin 42ef, boss - bride of sevenless, Ac78C - adenylyl cyclase 78c, CG32447 - cg32447 gene product from transcript cg32447-rd, Tie - tie-like receptor tyrosine kinase, rst - roughest, olf186-F - cg11430 gene product from transcript cg11430-rb, CG7918 - cg7918 gen…
GO:0030425	dendrite	0.000113	0.00864	3.21	10313	123	366	14	[Gr63a - gustatory receptor 63a, Gr10a - gustatory receptor 10a, Orco - odorant receptor co-receptor, Gr43a - gustatory receptor 43a, Gr21a - gustatory receptor 21a, Spn - spinophilin, Or23a - odorant receptor 23a, Or22b - odorant receptor 22b, Or22a - odorant receptor 22a, Or47a - odorant receptor 47a, CG14741 - cg14741 gene product from transcript cg14741-rc, Gr93a - gustatory receptor 93a, CG7…
GO:0005811	lipid droplet	0.000546	0.0395	7.04	10313	20	366	5	[CG14946 - cg14946 gene product from transcript cg14946-rd, CG9265 - cg9265 gene product from transcript cg9265-rb, halo - cg7428 gene product from transcript cg7428-rb, Lsd-1 - lipid storage droplet-1, CG2254 - cg2254 gene product from transcript cg2254-ra]
GO:0043005	neuron projection	0.000713	0.0488	2.22	10313	254	366	20	[CG1732 - cg1732 gene product from transcript cg1732-ra, CG13796 - cg13796 gene product from transcript cg13796-rd, Gr10a - gustatory receptor 10a, Gr63a - gustatory receptor 63a, Orco - odorant receptor co-receptor, Gr43a - gustatory receptor 43a, CG13794 - cg13794 gene product from transcript cg13794-ra, Gr21a - gustatory receptor 21a, CG14010 - cg14010 gene product from transcript cg14010-rc, …
													P-value
													> 10-3
													10-3 to 10-5
													10-5 to 10-7
													10-7 to 10-9
													< 10-9

## Sheet: Ir_subsystem_GO_PROCESS
GO Term	Description	P-value	FDR q-value	Enrichment	N	B	n	b	Genes
GO:0019226	transmission of nerve impulse	1.48e-07	0.00111	23.12	10313	5	446	5	[Ir76b - ionotropic receptor 76b, Ir84a - ionotropic receptor 84a, Ir8a - ionotropic receptor 8a, ine - inebriated, Ir25a - ionotropic receptor 25a]
GO:0035637	multicellular organismal signaling	1.48e-07	0.000554	23.12	10313	5	446	5	[Ir76b - ionotropic receptor 76b, Ir84a - ionotropic receptor 84a, Ir25a - ionotropic receptor 25a, ine - inebriated, Ir8a - ionotropic receptor 8a]
GO:0042026	protein refolding	3.43e-07	0.000856	10.28	10313	18	446	8	[Hsp27 - heat shock protein 27, Hsp68 - heat shock protein 68, Hsp23 - heat shock protein 23, Hsp26 - heat shock protein 26, l(2)efl - lethal (2) essential for life, Hsp70Bc - heat-shock-protein-70bc, CG7409 - cg7409 gene product from transcript cg7409-ra, Hsc70-1 - heat shock protein cognate 1]
GO:0003008	system process	8.24e-07	0.00154	2.15	10313	483	446	45	[inaD - inactivation no afterpotential d, Sclp - cg2471 gene product from transcript cg2471-rc, KCNQ - kcnq potassium channel, Ir25a - ionotropic receptor 25a, CG10426 - cg10426 gene product from transcript cg10426-ra, Obp49a - odorant-binding protein 49a, Rh7 - rhodopsin 7, CG5541 - cg5541 gene product from transcript cg5541-ra, salr - spalt-related, Nha1 - na[+]/h[+] hydrogen antiporter 1, CG59…
GO:0061077	chaperone-mediated protein folding	1.91e-06	0.00286	6.42	10313	36	446	10	[Hsp27 - heat shock protein 27, Hsp68 - heat shock protein 68, Hsp23 - heat shock protein 23, l(2)efl - lethal (2) essential for life, Hsp26 - heat shock protein 26, Hsp70Bc - heat-shock-protein-70bc, CG13133 - cg13133 gene product from transcript cg13133-ra, Hsp67Bc - heat shock gene 67bc, CG7409 - cg7409 gene product from transcript cg7409-ra, Hsc70-1 - heat shock protein cognate 1]
GO:0007600	sensory perception	2.78e-06	0.00346	2.57	10313	261	446	29	[inaD - inactivation no afterpotential d, Obp49a - odorant-binding protein 49a, CG10426 - cg10426 gene product from transcript cg10426-ra, Rh7 - rhodopsin 7, salr - spalt-related, CG5921 - cg5921 gene product from transcript cg5921-rc, Obp58d - odorant-binding protein 58d, Obp84a - odorant-binding protein 84a, CheA7a - chemosensory protein a 7a, nompA - no mechanoreceptor potential a, Obp59a - od…
GO:0030198	extracellular matrix organization	2.96e-06	0.00316	5.53	10313	46	446	11	[Reck - reversion-inducing-cysteine-rich protein with kazal motifs, Timp - tissue inhibitor of metalloproteases, CG6232 - cg6232 gene product from transcript cg6232-ra, Pxn - peroxidasin, CG9850 - cg9850 gene product from transcript cg9850-ra, vkg - viking, CG5758 - cg5758 gene product from transcript cg5758-rc, LanA - laminin a, prc - pericardin, CG14869 - cg14869 gene product from transcript cg…
GO:0043062	extracellular structure organization	5.37e-06	0.00502	4.78	10313	58	446	12	[Timp - tissue inhibitor of metalloproteases, Reck - reversion-inducing-cysteine-rich protein with kazal motifs, CG6232 - cg6232 gene product from transcript cg6232-ra, Pxn - peroxidasin, CG9850 - cg9850 gene product from transcript cg9850-ra, vkg - viking, CG5758 - cg5758 gene product from transcript cg5758-rc, kel - kelch, LanA - laminin a, prc - pericardin, CG14869 - cg14869 gene product from …
GO:0050877	nervous system process	1.59e-05	0.0132	2.07	10313	425	446	38	[inaD - inactivation no afterpotential d, Ir25a - ionotropic receptor 25a, CG10426 - cg10426 gene product from transcript cg10426-ra, Obp49a - odorant-binding protein 49a, Rh7 - rhodopsin 7, CG5541 - cg5541 gene product from transcript cg5541-ra, salr - spalt-related, CG5921 - cg5921 gene product from transcript cg5921-rc, Obp58d - odorant-binding protein 58d, D2R - dopamine 2-like receptor, ine …
GO:0045317	equator specification	4.83e-05	0.0361	15.42	10313	6	446	4	[ds - dachsous, caup - caupolican, ara - araucan, ft - fat]
GO:0050850	positive regulation of calcium-mediated signaling	4.83e-05	0.0328	15.42	10313	6	446	4	[Ir92a - ionotropic receptor 92a, Ir8a - ionotropic receptor 8a, Nox - nadph oxidase, Ir64a - ionotropic receptor 64a]
GO:0007155	cell adhesion	5.17e-05	0.0322	2.87	10313	145	446	18	[Timp - tissue inhibitor of metalloproteases, ds - dachsous, beat-IIb - cg4135 gene product from transcript cg4135-rb, stck - steamer duck, CG5758 - cg5758 gene product from transcript cg5758-rc, trn - tartan, fz - frizzled, LanA - laminin a, neuroligin - cg13772 gene product from transcript cg13772-rb, bib - big brain, Grip - glutamate receptor binding protein, beat-Ib - beaten path ib, Cad74A -…
GO:0071711	basement membrane organization	5.21e-05	0.03	8.16	10313	17	446	6	[Timp - tissue inhibitor of metalloproteases, Pxn - peroxidasin, vkg - viking, LanA - laminin a, prc - pericardin, Cg25C - collagen type iv]
GO:0051606	detection of stimulus	6.05e-05	0.0323	2.52	10313	202	446	22	[pinta - prolonged depolarization afterpotential (pda) is not apparent, inaD - inactivation no afterpotential d, Ir41a - ionotropic receptor 41a, Ir84a - ionotropic receptor 84a, CheB42b - chemosensory protein b 42b, Ir92a - ionotropic receptor 92a, Or35a - odorant receptor 35a, ninaD - neither inactivation nor afterpotential d, Ir25a - ionotropic receptor 25a, Gr28b - gustatory receptor 28b, CG6…
GO:0048859	formation of anatomical boundary	6.58e-05	0.0328	6.47	10313	25	446	7	[lea - leak, ds - dachsous, caup - caupolican, hth - homothorax, ara - araucan, NetB - netrin-b, ft - fat]
GO:0050906	detection of stimulus involved in sensory perception	8.18e-05	0.0382	3.12	10313	111	446	15	[inaD - inactivation no afterpotential d, Ir84a - ionotropic receptor 84a, Ir92a - ionotropic receptor 92a, Or35a - odorant receptor 35a, Ir25a - ionotropic receptor 25a, CG6499 - cg6499 gene product from transcript cg6499-rb, pain - painless, Ir64a - ionotropic receptor 64a, Ir21a - ionotropic receptor 21a, Ir76b - ionotropic receptor 76b, Ir8a - ionotropic receptor 8a, Ir75d - ionotropic recept…
GO:0022610	biological adhesion	0.000105	0.0461	2.72	10313	153	446	18	[Timp - tissue inhibitor of metalloproteases, ds - dachsous, beat-IIb - cg4135 gene product from transcript cg4135-rb, stck - steamer duck, CG5758 - cg5758 gene product from transcript cg5758-rc, trn - tartan, fz - frizzled, LanA - laminin a, neuroligin - cg13772 gene product from transcript cg13772-rb, bib - big brain, Grip - glutamate receptor binding protein, beat-Ib - beaten path ib, Cad74A -…
GO:0050907	detection of chemical stimulus involved in sensory perception	0.000122	0.0506	3.34	10313	90	446	13	[Ir84a - ionotropic receptor 84a, Ir92a - ionotropic receptor 92a, Or35a - odorant receptor 35a, Ir25a - ionotropic receptor 25a, CG6499 - cg6499 gene product from transcript cg6499-rb, Ir64a - ionotropic receptor 64a, Ir21a - ionotropic receptor 21a, Ir76b - ionotropic receptor 76b, Ir8a - ionotropic receptor 8a, Ir75d - ionotropic receptor 75d, Ir75a - ionotropic receptor 75a, Ir31a - ionotropi…
GO:0006811	ion transport	0.000123	0.0483	1.9	10313	450	446	37	[Mco1 - multicopper oxidase-1, CG13743 - cg13743 gene product from transcript cg13743-ra, KCNQ - kcnq potassium channel, Ir25a - ionotropic receptor 25a, Oatp74D - organic anion transporting polypeptide 74d, CG6499 - cg6499 gene product from transcript cg6499-rb, CG2003 - cg2003 gene product from transcript cg2003-ra, dve - defective proventriculus, CG10444 - cg10444 gene product from transcript …
GO:0030001	metal ion transport	0.000329	0.123	2.41	10313	182	446	19	[Mco1 - multicopper oxidase-1, CG14239 - cg14239 gene product from transcript cg14239-rb, Irk2 - inwardly rectifying potassium channel 2, ZnT35C - cg3994 gene product from transcript cg3994-ra, KCNQ - kcnq potassium channel, DAT - dopamine transporter, ppk25 - pickpocket 25, pain - painless, dve - defective proventriculus, CG10444 - cg10444 gene product from transcript cg10444-ra, Nha1 - na[+]/h[…
GO:0040003	chitin-based cuticle development	0.00035	0.125	2.55	10313	154	446	17	[Cpr65Au - cuticular protein 65au, CG16885 - cg16885 gene product from transcript cg16885-ra, Cpr76Bb - cuticular protein 76bb, Cpr50Cb - cuticular protein 50cb, l(3)mbn - lethal (3) malignant blood neoplasm, Cpr50Ca - cuticular protein 50ca, CG16884 - cg16884 gene product from transcript cg16884-ra, knk - knickkopf, Cpr62Bb - cuticular protein 62bb, Cpr57A - cuticular protein 57a, Cpr100A - cuti…
GO:0032501	multicellular organismal process	0.000609	0.207	1.38	10313	1543	446	92	[CG34002 - cg34002 gene product from transcript cg34002-rb, Ir25a - ionotropic receptor 25a, Sclp - cg2471 gene product from transcript cg2471-rc, KCNQ - kcnq potassium channel, Obp49a - odorant-binding protein 49a, stck - steamer duck, fz - frizzled, PebII - protein ejaculatory bulb ii, neuroligin - cg13772 gene product from transcript cg13772-rb, htl - heartless, Nha1 - na[+]/h[+] hydrogen anti…
GO:0042335	cuticle development	0.000677	0.22	2.41	10313	163	446	17	[CG16885 - cg16885 gene product from transcript cg16885-ra, Cpr65Au - cuticular protein 65au, Cpr50Cb - cuticular protein 50cb, Cpr76Bb - cuticular protein 76bb, l(3)mbn - lethal (3) malignant blood neoplasm, Cpr50Ca - cuticular protein 50ca, CG16884 - cg16884 gene product from transcript cg16884-ra, knk - knickkopf, Cpr62Bb - cuticular protein 62bb, Cpr57A - cuticular protein 57a, Cpr100A - cuti…
GO:0045165	cell fate commitment	0.000714	0.223	2.68	10313	121	446	14	[ham - hamlet, Wnt4 - wnt oncogene analog 4, svp - seven up, caup - caupolican, ara - araucan, fz - frizzled, lola - longitudinals lacking, Sox102F - cg11153 gene product from transcript cg11153-rb, htl - heartless, hth - homothorax, Wnt10 - wnt oncogene analog 10, ap - apterous, stumps - cg31317 gene product from transcript cg31317-rc, grn - grain]
GO:0009593	detection of chemical stimulus	0.000717	0.214	2.57	10313	135	446	15	[Ir41a - ionotropic receptor 41a, Ir84a - ionotropic receptor 84a, CheB42b - chemosensory protein b 42b, Ir92a - ionotropic receptor 92a, Or35a - odorant receptor 35a, Ir25a - ionotropic receptor 25a, CG6499 - cg6499 gene product from transcript cg6499-rb, Ir64a - ionotropic receptor 64a, Ir21a - ionotropic receptor 21a, Ir76b - ionotropic receptor 76b, Ir8a - ionotropic receptor 8a, Ir75d - iono…
GO:0050848	regulation of calcium-mediated signaling	0.000893	0.257	8.41	10313	11	446	4	[Ir92a - ionotropic receptor 92a, Ir8a - ionotropic receptor 8a, Nox - nadph oxidase, Ir64a - ionotropic receptor 64a]
GO:0048608	reproductive structure development	0.000944	0.262	3.85	10313	48	446	8	[lea - leak, rib - ribbon, Wnt4 - wnt oncogene analog 4, scw - screw, lola - longitudinals lacking, dve - defective proventriculus, htl - heartless, salr - spalt-related]
																										P-value
																										> 10-3
																										10-3 to 10-5
																										10-5 to 10-7
																										10-7 to 10-9
																										< 10-9

## Sheet: Ir_subsystem_GO_FUNCTION
GO Term	Description	P-value	FDR q-value	Enrichment	N	B	n	b	Genes
GO:0004970	ionotropic glutamate receptor activity	2.26e-09	6.24e-06	10.17	10313	25	446	11	[Ir76b - ionotropic receptor 76b, GluRIIA - glutamate receptor iia, Ir84a - ionotropic receptor 84a, Ir92a - ionotropic receptor 92a, Ir8a - ionotropic receptor 8a, Ir25a - ionotropic receptor 25a, Ir75d - ionotropic receptor 75d, Ir75a - ionotropic receptor 75a, Ir31a - ionotropic receptor 31a, Ir64a - ionotropic receptor 64a, Ir21a - ionotropic receptor 21a]
GO:0008066	glutamate receptor activity	9.65e-09	1.33e-05	9.08	10313	28	446	11	[Ir76b - ionotropic receptor 76b, GluRIIA - glutamate receptor iia, Ir84a - ionotropic receptor 84a, Ir92a - ionotropic receptor 92a, Ir8a - ionotropic receptor 8a, Ir25a - ionotropic receptor 25a, Ir75d - ionotropic receptor 75d, Ir75a - ionotropic receptor 75a, Ir31a - ionotropic receptor 31a, Ir64a - ionotropic receptor 64a, Ir21a - ionotropic receptor 21a]
GO:0005215	transporter activity	3.57e-07	0.000329	2.01	10313	645	446	56	[Ir25a - ionotropic receptor 25a, KCNQ - kcnq potassium channel, CG6499 - cg6499 gene product from transcript cg6499-rb, CG2003 - cg2003 gene product from transcript cg2003-ra, CG7777 - cg7777 gene product from transcript cg7777-rb, CG44098 - cg44098 gene product from transcript cg44098-rb, Nha1 - na[+]/h[+] hydrogen antiporter 1, Ir21a - ionotropic receptor 21a, CG1698 - cg1698 gene product from…
GO:0022824	transmitter-gated ion channel activity	6.49e-07	0.000448	6.36	10313	40	446	11	[GluRIIA - glutamate receptor iia, Ir76b - ionotropic receptor 76b, Ir84a - ionotropic receptor 84a, Ir92a - ionotropic receptor 92a, Ir8a - ionotropic receptor 8a, Ir25a - ionotropic receptor 25a, Ir75d - ionotropic receptor 75d, Ir75a - ionotropic receptor 75a, Ir31a - ionotropic receptor 31a, Ir64a - ionotropic receptor 64a, Ir21a - ionotropic receptor 21a]
GO:0022835	transmitter-gated channel activity	1.11e-06	0.000614	6.06	10313	42	446	11	[Ir76b - ionotropic receptor 76b, GluRIIA - glutamate receptor iia, Ir84a - ionotropic receptor 84a, Ir92a - ionotropic receptor 92a, Ir8a - ionotropic receptor 8a, Ir25a - ionotropic receptor 25a, Ir75d - ionotropic receptor 75d, Ir75a - ionotropic receptor 75a, Ir31a - ionotropic receptor 31a, Ir64a - ionotropic receptor 64a, Ir21a - ionotropic receptor 21a]
GO:0022857	transmembrane transporter activity	3.61e-06	0.00166	1.94	10313	609	446	51	[Ir25a - ionotropic receptor 25a, KCNQ - kcnq potassium channel, CG6499 - cg6499 gene product from transcript cg6499-rb, CG2003 - cg2003 gene product from transcript cg2003-ra, CG7777 - cg7777 gene product from transcript cg7777-rb, CG44098 - cg44098 gene product from transcript cg44098-rb, Nha1 - na[+]/h[+] hydrogen antiporter 1, Ir21a - ionotropic receptor 21a, CG1698 - cg1698 gene product from…
GO:0005230	extracellular ligand-gated ion channel activity	4.63e-06	0.00183	5.3	10313	48	446	11	[Ir76b - ionotropic receptor 76b, GluRIIA - glutamate receptor iia, Ir84a - ionotropic receptor 84a, Ir92a - ionotropic receptor 92a, Ir8a - ionotropic receptor 8a, Ir25a - ionotropic receptor 25a, Ir75d - ionotropic receptor 75d, Ir75a - ionotropic receptor 75a, Ir31a - ionotropic receptor 31a, Ir64a - ionotropic receptor 64a, Ir21a - ionotropic receptor 21a]
GO:0015075	ion transmembrane transporter activity	5.68e-06	0.00196	2.11	10313	438	446	40	[Ir92a - ionotropic receptor 92a, CG13743 - cg13743 gene product from transcript cg13743-ra, KCNQ - kcnq potassium channel, Ir25a - ionotropic receptor 25a, CG8083 - cg8083 gene product from transcript cg8083-ra, CG6499 - cg6499 gene product from transcript cg6499-rb, Oatp74D - organic anion transporting polypeptide 74d, Nha1 - na[+]/h[+] hydrogen antiporter 1, Ir - inwardly rectifying potassium …
GO:0022839	ion gated channel activity	6.79e-06	0.00208	3.08	10313	150	446	20	[Ir41a - ionotropic receptor 41a, CG14239 - cg14239 gene product from transcript cg14239-rb, Irk2 - inwardly rectifying potassium channel 2, Ir92a - ionotropic receptor 92a, Ir84a - ionotropic receptor 84a, Ir25a - ionotropic receptor 25a, KCNQ - kcnq potassium channel, ppk25 - pickpocket 25, pain - painless, Ir64a - ionotropic receptor 64a, Ir - inwardly rectifying potassium channel, Ir21a - ion…
GO:0022836	gated channel activity	9.19e-06	0.00254	3.02	10313	153	446	20	[CG14239 - cg14239 gene product from transcript cg14239-rb, Ir41a - ionotropic receptor 41a, Irk2 - inwardly rectifying potassium channel 2, Ir92a - ionotropic receptor 92a, Ir84a - ionotropic receptor 84a, KCNQ - kcnq potassium channel, Ir25a - ionotropic receptor 25a, ppk25 - pickpocket 25, pain - painless, Ir64a - ionotropic receptor 64a, Ir - inwardly rectifying potassium channel, Ir21a - ion…
GO:0022834	ligand-gated channel activity	1.48e-05	0.00372	3.28	10313	120	446	17	[Ir41a - ionotropic receptor 41a, CG14239 - cg14239 gene product from transcript cg14239-rb, Irk2 - inwardly rectifying potassium channel 2, Ir84a - ionotropic receptor 84a, Ir92a - ionotropic receptor 92a, Ir25a - ionotropic receptor 25a, ppk25 - pickpocket 25, Ir64a - ionotropic receptor 64a, Ir21a - ionotropic receptor 21a, Ir - inwardly rectifying potassium channel, Ir76b - ionotropic recepto…
GO:0015276	ligand-gated ion channel activity	1.48e-05	0.00341	3.28	10313	120	446	17	[Ir41a - ionotropic receptor 41a, CG14239 - cg14239 gene product from transcript cg14239-rb, Irk2 - inwardly rectifying potassium channel 2, Ir84a - ionotropic receptor 84a, Ir92a - ionotropic receptor 92a, Ir25a - ionotropic receptor 25a, ppk25 - pickpocket 25, Ir64a - ionotropic receptor 64a, Ir21a - ionotropic receptor 21a, Ir - inwardly rectifying potassium channel, GluRIIA - glutamate recept…
GO:0005216	ion channel activity	2.17e-05	0.00461	2.69	10313	189	446	22	[Ir41a - ionotropic receptor 41a, CG14239 - cg14239 gene product from transcript cg14239-rb, Irk2 - inwardly rectifying potassium channel 2, Ir92a - ionotropic receptor 92a, Ir84a - ionotropic receptor 84a, Ir25a - ionotropic receptor 25a, KCNQ - kcnq potassium channel, ppk25 - pickpocket 25, pain - painless, Ir64a - ionotropic receptor 64a, Ir - inwardly rectifying potassium channel, Ir21a - ion…
GO:0022803	passive transmembrane transporter activity	2.38e-05	0.00469	2.61	10313	204	446	23	[CG14239 - cg14239 gene product from transcript cg14239-rb, Ir41a - ionotropic receptor 41a, Irk2 - inwardly rectifying potassium channel 2, Ir84a - ionotropic receptor 84a, Ir92a - ionotropic receptor 92a, Ir25a - ionotropic receptor 25a, KCNQ - kcnq potassium channel, ppk25 - pickpocket 25, pain - painless, CG7777 - cg7777 gene product from transcript cg7777-rb, Ir64a - ionotropic receptor 64a,…
GO:0015267	channel activity	2.38e-05	0.00438	2.61	10313	204	446	23	[CG14239 - cg14239 gene product from transcript cg14239-rb, Ir41a - ionotropic receptor 41a, Irk2 - inwardly rectifying potassium channel 2, Ir84a - ionotropic receptor 84a, Ir92a - ionotropic receptor 92a, Ir25a - ionotropic receptor 25a, KCNQ - kcnq potassium channel, ppk25 - pickpocket 25, pain - painless, CG7777 - cg7777 gene product from transcript cg7777-rb, Ir64a - ionotropic receptor 64a,…
GO:0022838	substrate-specific channel activity	2.77e-05	0.00479	2.65	10313	192	446	22	[Ir41a - ionotropic receptor 41a, CG14239 - cg14239 gene product from transcript cg14239-rb, Irk2 - inwardly rectifying potassium channel 2, Ir92a - ionotropic receptor 92a, Ir84a - ionotropic receptor 84a, KCNQ - kcnq potassium channel, Ir25a - ionotropic receptor 25a, ppk25 - pickpocket 25, pain - painless, Ir64a - ionotropic receptor 64a, Ir - inwardly rectifying potassium channel, Ir21a - ion…
GO:0030594	neurotransmitter receptor activity	2.96e-05	0.00482	4.08	10313	68	446	12	[Ir76b - ionotropic receptor 76b, GluRIIA - glutamate receptor iia, Ir92a - ionotropic receptor 92a, Ir84a - ionotropic receptor 84a, D2R - dopamine 2-like receptor, Ir8a - ionotropic receptor 8a, Ir25a - ionotropic receptor 25a, Ir75d - ionotropic receptor 75d, Ir75a - ionotropic receptor 75a, Ir31a - ionotropic receptor 31a, Ir64a - ionotropic receptor 64a, Ir21a - ionotropic receptor 21a]
GO:0042302	structural constituent of cuticle	6.93e-05	0.0106	2.91	10313	135	446	17	[CG16885 - cg16885 gene product from transcript cg16885-ra, Cpr65Au - cuticular protein 65au, CG8736 - cg8736 gene product from transcript cg8736-rb, Cpr50Cb - cuticular protein 50cb, Cpr76Bb - cuticular protein 76bb, l(3)mbn - lethal (3) malignant blood neoplasm, Cpr50Ca - cuticular protein 50ca, CG16884 - cg16884 gene product from transcript cg16884-ra, CG8927 - cg8927 gene product from transcr…
GO:0015318	inorganic molecular entity transmembrane transporter activity	8.53e-05	0.0124	1.98	10313	409	446	35	[Ir92a - ionotropic receptor 92a, CG13743 - cg13743 gene product from transcript cg13743-ra, KCNQ - kcnq potassium channel, Ir25a - ionotropic receptor 25a, CG8083 - cg8083 gene product from transcript cg8083-ra, Nha1 - na[+]/h[+] hydrogen antiporter 1, Ir - inwardly rectifying potassium channel, Ir21a - ionotropic receptor 21a, CG1698 - cg1698 gene product from transcript cg1698-ra, bib - big br…
GO:0038023	signaling receptor activity	0.000128	0.0177	2.01	10313	368	446	32	[inaD - inactivation no afterpotential d, Ir92a - ionotropic receptor 92a, Or35a - odorant receptor 35a, svp - seven up, Ir25a - ionotropic receptor 25a, CG10738 - cg10738 gene product from transcript cg10738-rd, Rh7 - rhodopsin 7, CG13229 - cg13229 gene product from transcript cg13229-rc, fz - frizzled, htl - heartless, neuroligin - cg13772 gene product from transcript cg13772-rb, Ir21a - ionotr…
GO:0008324	cation transmembrane transporter activity	0.000146	0.0193	2.19	10313	275	446	26	[KCNQ - kcnq potassium channel, CG6499 - cg6499 gene product from transcript cg6499-rb, CG8083 - cg8083 gene product from transcript cg8083-ra, Nha1 - na[+]/h[+] hydrogen antiporter 1, CG1698 - cg1698 gene product from transcript cg1698-ra, Ir - inwardly rectifying potassium channel, bib - big brain, ine - inebriated, CG14239 - cg14239 gene product from transcript cg14239-rb, Irk2 - inwardly rect…
GO:0046873	metal ion transmembrane transporter activity	0.000254	0.0319	2.54	10313	164	446	18	[CG14239 - cg14239 gene product from transcript cg14239-rb, Irk2 - inwardly rectifying potassium channel 2, ZnT35C - cg3994 gene product from transcript cg3994-ra, KCNQ - kcnq potassium channel, CG8083 - cg8083 gene product from transcript cg8083-ra, DAT - dopamine transporter, ppk25 - pickpocket 25, pain - painless, Nha1 - na[+]/h[+] hydrogen antiporter 1, Ir - inwardly rectifying potassium chan…
GO:0060089	molecular transducer activity	0.000334	0.0402	1.91	10313	388	446	32	[inaD - inactivation no afterpotential d, Ir92a - ionotropic receptor 92a, Or35a - odorant receptor 35a, svp - seven up, Ir25a - ionotropic receptor 25a, CG10738 - cg10738 gene product from transcript cg10738-rd, Rh7 - rhodopsin 7, CG13229 - cg13229 gene product from transcript cg13229-rc, fz - frizzled, neuroligin - cg13772 gene product from transcript cg13772-rb, htl - heartless, Ir21a - ionotr…
GO:0004888	transmembrane signaling receptor activity	0.000509	0.0586	1.99	10313	314	446	27	[Ir92a - ionotropic receptor 92a, Or35a - odorant receptor 35a, Ir25a - ionotropic receptor 25a, Rh7 - rhodopsin 7, fz - frizzled, CG13229 - cg13229 gene product from transcript cg13229-rc, htl - heartless, Ir21a - ionotropic receptor 21a, mthl3 - methuselah-like 3, mthl4 - methuselah-like 4, D2R - dopamine 2-like receptor, mthl14 - methuselah-like 14, ine - inebriated, Ret - ret oncogene, Ir31a …
GO:0005214	structural constituent of chitin-based cuticle	0.000521	0.0576	2.65	10313	131	446	15	[Cpr65Au - cuticular protein 65au, CG16885 - cg16885 gene product from transcript cg16885-ra, Cpr50Cb - cuticular protein 50cb, Cpr76Bb - cuticular protein 76bb, l(3)mbn - lethal (3) malignant blood neoplasm, Cpr50Ca - cuticular protein 50ca, CG16884 - cg16884 gene product from transcript cg16884-ra, CG8927 - cg8927 gene product from transcript cg8927-ra, Cpr62Bb - cuticular protein 62bb, Cpr57A …
GO:0022832	voltage-gated channel activity	0.000696	0.074	5.34	10313	26	446	6	[Irk2 - inwardly rectifying potassium channel 2, KCNQ - kcnq potassium channel, ClC-a - chloride channel-a, Ir75a - ionotropic receptor 75a, Ir64a - ionotropic receptor 64a, Ir - inwardly rectifying potassium channel]
GO:0005244	voltage-gated ion channel activity	0.000696	0.0712	5.34	10313	26	446	6	[Irk2 - inwardly rectifying potassium channel 2, KCNQ - kcnq potassium channel, ClC-a - chloride channel-a, Ir75a - ionotropic receptor 75a, Ir64a - ionotropic receptor 64a, Ir - inwardly rectifying potassium channel]
GO:0051082	unfolded protein binding	0.000894	0.0883	3.26	10313	71	446	10	[Hsp27 - heat shock protein 27, Hsp68 - heat shock protein 68, Hsp23 - heat shock protein 23, Hsp26 - heat shock protein 26, l(2)efl - lethal (2) essential for life, Hsp70Bc - heat-shock-protein-70bc, CG13133 - cg13133 gene product from transcript cg13133-ra, Hsp67Bc - heat shock gene 67bc, CG7409 - cg7409 gene product from transcript cg7409-ra, Hsc70-1 - heat shock protein cognate 1]

## Sheet: Ir_subsystem_GO_COMPONENT
GO Term	Description	P-value	FDR q-value	Enrichment	N	B	n	b	Genes
GO:0031226	intrinsic component of plasma membrane	4.52e-08	5.88e-05	2.41	10313	422	446	44	[Mco1 - multicopper oxidase-1, ds - dachsous, Tsp68C - tetraspanin 68c, CG8083 - cg8083 gene product from transcript cg8083-ra, Oatp74D - organic anion transporting polypeptide 74d, CG6499 - cg6499 gene product from transcript cg6499-rb, CG10738 - cg10738 gene product from transcript cg10738-rd, Rh7 - rhodopsin 7, Tsp47F - tetraspanin 47f, fz - frizzled, CAH2 - carbonic anhydrase 2, neuroligin - …
GO:0031012	extracellular matrix	4.03e-07	0.000262	3.41	10313	149	446	22	[Timp - tissue inhibitor of metalloproteases, CG6232 - cg6232 gene product from transcript cg6232-ra, Mur89F - mucin related 89f, Cpr50Cb - cuticular protein 50cb, Cpr76Bb - cuticular protein 76bb, vkg - viking, Cpr50Ca - cuticular protein 50ca, CG5758 - cg5758 gene product from transcript cg5758-rc, trn - tartan, CG7509 - cg7509 gene product from transcript cg7509-ra, LanA - laminin a, CG14869 -…
GO:0005887	integral component of plasma membrane	1.32e-06	0.000572	2.24	10313	413	446	40	[ds - dachsous, Tsp68C - tetraspanin 68c, CG8083 - cg8083 gene product from transcript cg8083-ra, Oatp74D - organic anion transporting polypeptide 74d, CG6499 - cg6499 gene product from transcript cg6499-rb, CG10738 - cg10738 gene product from transcript cg10738-rd, Rh7 - rhodopsin 7, Tsp47F - tetraspanin 47f, fz - frizzled, neuroligin - cg13772 gene product from transcript cg13772-rb, htl - hear…
GO:0044459	plasma membrane part	2.08e-06	0.000676	1.85	10313	750	446	60	[KCNQ - kcnq potassium channel, CG6499 - cg6499 gene product from transcript cg6499-rb, Tsp47F - tetraspanin 47f, fz - frizzled, LanA - laminin a, neuroligin - cg13772 gene product from transcript cg13772-rb, htl - heartless, CG1698 - cg1698 gene product from transcript cg1698-ra, D2R - dopamine 2-like receptor, ine - inebriated, Grip - glutamate receptor binding protein, ACXD - cg5712 gene produ…
GO:0044421	extracellular region part	2.88e-06	0.000749	1.85	10313	723	446	58	[CG34002 - cg34002 gene product from transcript cg34002-rb, CG4757 - cg4757 gene product from transcript cg4757-rb, PebII - protein ejaculatory bulb ii, CG7509 - cg7509 gene product from transcript cg7509-ra, CG4914 - cg4914 gene product from transcript cg4914-ra, LanA - laminin a, CG17404 - cg17404 gene product from transcript cg17404-rb, CG10357 - cg10357 gene product from transcript cg10357-rc…
GO:0071683	sensory dendrite	8.38e-06	0.00182	10.67	10313	13	446	6	[Ir76b - ionotropic receptor 76b, Ir84a - ionotropic receptor 84a, Ir8a - ionotropic receptor 8a, Ir25a - ionotropic receptor 25a, Ir75a - ionotropic receptor 75a, Ir64a - ionotropic receptor 64a]
GO:0031224	intrinsic component of membrane	1.21e-05	0.00226	1.57	10313	1235	446	84	[Ugt35a - udp-glycosyltransferase 35a, Ir25a - ionotropic receptor 25a, KCNQ - kcnq potassium channel, CG6499 - cg6499 gene product from transcript cg6499-rb, CG2003 - cg2003 gene product from transcript cg2003-ra, fz - frizzled, Tsp47F - tetraspanin 47f, CG7777 - cg7777 gene product from transcript cg7777-rb, CG44098 - cg44098 gene product from transcript cg44098-rb, htl - heartless, neuroligin …
GO:0005886	plasma membrane	5.9e-05	0.00959	1.73	10313	710	446	53	[Ir25a - ionotropic receptor 25a, CG2003 - cg2003 gene product from transcript cg2003-ra, fz - frizzled, neuroligin - cg13772 gene product from transcript cg13772-rb, Ir21a - ionotropic receptor 21a, bib - big brain, Hsp68 - heat shock protein 68, Reck - reversion-inducing-cysteine-rich protein with kazal motifs, ine - inebriated, CG32091 - cg32091 gene product from transcript cg32091-rb, ifc - i…
GO:0016021	integral component of membrane	6.64e-05	0.0096	1.52	10313	1216	446	80	[Ugt35a - udp-glycosyltransferase 35a, Ir25a - ionotropic receptor 25a, KCNQ - kcnq potassium channel, CG6499 - cg6499 gene product from transcript cg6499-rb, CG2003 - cg2003 gene product from transcript cg2003-ra, fz - frizzled, Tsp47F - tetraspanin 47f, CG7777 - cg7777 gene product from transcript cg7777-rb, CG44098 - cg44098 gene product from transcript cg44098-rb, htl - heartless, neuroligin …
GO:0098642	network-forming collagen trimer	8.04e-05	0.0105	23.12	10313	3	446	3	[vkg - viking, prc - pericardin, Cg25C - collagen type iv]
GO:0098651	basement membrane collagen trimer	8.04e-05	0.0095	23.12	10313	3	446	3	[vkg - viking, prc - pericardin, Cg25C - collagen type iv]
GO:0005581	collagen trimer	8.04e-05	0.00871	23.12	10313	3	446	3	[vkg - viking, Cg25C - collagen type iv, prc - pericardin]
GO:0005587	collagen type IV trimer	8.04e-05	0.00804	23.12	10313	3	446	3	[vkg - viking, Cg25C - collagen type iv, prc - pericardin]
GO:0044420	extracellular matrix component	8.04e-05	0.00747	23.12	10313	3	446	3	[vkg - viking, Cg25C - collagen type iv, prc - pericardin]
GO:0031233	intrinsic component of external side of plasma membrane	0.000311	0.027	17.34	10313	4	446	3	[Mco1 - multicopper oxidase-1, CAH2 - carbonic anhydrase 2, knk - knickkopf]
GO:0062023	collagen-containing extracellular matrix	0.000433	0.0352	4.9	10313	33	446	7	[CG6232 - cg6232 gene product from transcript cg6232-ra, Pxn - peroxidasin, vkg - viking, NetB - netrin-b, LanA - laminin a, prc - pericardin, Cg25C - collagen type iv]
GO:0005615	extracellular space	0.000771	0.059	1.68	10313	566	446	41	[Ilp6 - insulin-like peptide 6, Timp - tissue inhibitor of metalloproteases, CG34002 - cg34002 gene product from transcript cg34002-rb, cv-d - crossveinless d, CG4757 - cg4757 gene product from transcript cg4757-rb, TotX - turandot x, PebII - protein ejaculatory bulb ii, CG7509 - cg7509 gene product from transcript cg7509-ra, CG4914 - cg4914 gene product from transcript cg4914-ra, CG17404 - cg174…
														P-value
														> 10-3
														10-3 to 10-5
														10-5 to 10-7
														10-7 to 10-9
														< 10-9
