# Supplementary material for: Pheromone sensing in Drosophila requires support cell-expressed Osiris 8
Source: BMC Biol. 2022 Oct 11;20:230. doi: 10.1186/s12915-022-01425-w (PMC9552441; doi:10.1186/s12915-022-01425-w)
Supplement: Supplementary file 10 — Additional file 10: Data S2. Electrophysiological quantifications. Raw spike counts, processed data and statistical comparisons are shown for all electrophysiological experiments, organized by figure panel on different worksheets. [file 12915_2022_1425_MOESM10_ESM.xlsx]

## Sheet: Figure 4E
Figure 4E (Or47b OSN responses to palmitoleic acid (PA))
[10-5] PA		A) Wildtype				B) Osi8 mutant				C) Mutant (Control rescue)				D) Rescue				[10-4] PA		A) Wildtype				B) Osi8 mutant				C) Mutant (Control rescue)				D) Rescue				[10-3] PA		A) Wildtype				B) Osi8 mutant				C) Mutant (Control rescue)
		Firing rate	Basal	Adjusted		Firing rate	Basal	Adjusted		Firing rate	Basal	Adjusted		Firing rate	Basal	Adjusted				Firing rate	Basal	Adjusted		Firing rate	Basal	Adjusted		Firing rate	Basal	Adjusted		Firing rate	Basal	Adjusted				Firing rate	Basal	Adjusted		Firing rate	Basal	Adjusted		Firing rate	Basal	Adjusted
	0	30	24	6	0	10	8	2	0	50	23	27	0	20	13	7			0	35	27	8	0	25	17	8	0	5	21	0	0	25	16	9			0	55	28	27	0	15	13	2	0	15	13	2	0
	1	20	25	0	1	25	15	10	1	5	8	0	1	25	22	3			1	35	35	0	1	15	15	0	1	5	8	0	1	25	22	3			1	25	14	11	1	10	17	0	1	15	11	4	1
	2	35	31	4	2	10	15	0	2	25	23	2	2	15	16	0			2	30	27	3	2	20	16	4	2	15	20	0	2	15	16	0			2	35	36	0	2	10	10	0	2	20	12	8	2
	3	55	31	24	3	15	14	1	3	5	14	0	3	25	10	15			3	35	31	4	3	15	22	0	3	20	15	5	3	25	12	13			3	30	36	0	3	15	13	2	3	10	5	5	3
	4	55	31	24	4	15	21	0	4	15	7	8	4	5	18	0			4	45	30	15	4	10	23	0	4	25	19	6	4	5	15	0			4	0	14	0	4	10	18	0	4	35	11	24	4
	5	20	18	2	5	10	8	2	5	5	9	0	5	5	10	0			5	25	20	5	5	15	6	9	5	15	7	8	5	15	12	3			5	35	29	6	5	20	7	13	5	0	9	0	5
	6	10	18	0	6	20	29	0	6	5	11	0	6	5	10	0			6	40	36	4	6	15	27	0	6	15	12	3	6	5	13	0			6	40	37	3	6	5	19	0	6	10	16	0	6
	7	10	13	0	7	0	12	0	7	15	18	0	7	15	18	0			7	20	9	11	7	10	9	1	7	30	20	10	7	15	10	5			7	20	23	0	7	20	16	4	7	0	12	0	7
	8	5	12	0	8	0	12	0	8	10	18	0	8	15	23	0			8	5	13	0	8	10	24	0	8	20	13	7	8	15	24	0			8	25	21	4	8	15	17	0	8	10	10	0	8
	9	20	23	0	9	5	16	0	9	15	11	4	9	0	10	0			9	10	21	0	9	15	17	0	9	25	16	9	9	0	13	0			9	25	28	0	9	15	16	0	9	5	8	0	9
Average		26	22.6	6		11	15	0		15	14.2	4.1		13	15	2.5		Average		28	24.9	5		15	17.6	2.2		17.5	15.1	4.8		14.5	15.3	3.3		Average		29	26.6	5.1		13.5	14.6	2.1		12	10.7	4.3
StDev		17.7639	7.19877	9.70681		8.09664	6.2361	3.10018		13.9443	5.97774	8.46496		8.88194	5.12076	4.94975		StDev		12.9529	9.01172	5.0111		4.71405	6.6366	3.55278		8.24958	5.04315	3.85285		8.95979	4.49815	4.52278		StDev		14.2984	8.5401	8.50425		4.74342	3.80643	4.06749		10.328	2.98329	7.45431
SEM		5.61743	2.27645	3.06956		2.56038	1.97203	0.980363		4.40959	1.89033	2.67686		2.80872	1.61933	1.56525		SEM		4.09607	2.84976	1.58465		1.49071	2.09868	1.12349		2.60875	1.59478	1.21838		2.83333	1.42244	1.43023		SEM		4.52155	2.70062	2.68928		1.5	1.2037	1.28625		3.26599	0.943398	2.35726
[truncated: 41 more columns]

## Sheet: Figure 4G
Figure 4G (Or88a OSN responses to methyl palmitate (MP))
[10-5] MP		A) Wildtype				B) Osi8 mutant				C) Mutant (Control rescue)				D) Rescue				[10-4] MP		A) Wildtype				B) Osi8 mutant				C) Mutant (Control rescue)				D) Rescue				[10-3] MP		A) Wildtype				B) Osi8 mutant				C) Mutant (Control rescue)
		Firing rate	Basal	Adjusted		Firing rate	Basal	Adjusted		Firing rate	Basal	Adjusted		Firing rate	Basal	Adjusted				Firing rate	Basal	Adjusted		Firing rate	Basal	Adjusted		Firing rate	Basal	Adjusted		Firing rate	Basal	Adjusted				Firing rate	Basal	Adjusted		Firing rate	Basal	Adjusted		Firing rate	Basal	Adjusted
	0	0	8	0	0	20	4	16	0	0	3	0	0	20	8	12			0	20	16	4	0	10	2	8	0	20	2	18	0	40	6	34			0	55	9	46	0	20	6	14	0	30	1	29	0
	1	10	4	6	1	0	1	0	1	0	6	0	1	15	0	15			1	15	3	12	1	5	3	2	1	0	2	0	1	10	1	9			1	80	7	73	1	0	1	0	1	10	1	9	1
	2	5	1	4	2	10	3	7	2	0	2	0	2	0	7	0			2	35	5	30	2	5	2	3	2	5	4	1	2	0	1	0			2	65	4	61	2	0	4	0	2	15	0	15	2
	3	0	7	0	3	10	4	6	3	0	1	0	3	0	4	0			3	10	3	7	3	5	2	3	3	0	3	0	3	35	4	31			3	35	5	30	3	15	0	15	3	20	4	16	3
	4	0	2	0	4	0	1	0	4	0	5	0	4	0	2	0			4	25	7	18	4	15	2	13	4	10	3	7	4	5	4	1			4	85	1	84	4	5	1	4	4	20	3	17	4
	5	0	2	0	5	10	5	5	5	0	6	0	5	0	0	0			5	0	3	0	5	5	4	1	5	10	2	8	5	0	0	0			5	30	6	24	5	15	2	13	5	5	4	1	5
	6	0	1	0	6	0	0	0	6	15	2	13	6	10	0	10			6	10	2	8	6	20	1	19	6	5	3	2	6	0	1	0			6	40	3	37	6	0	1	0	6	0	2	0	6
	7	0	7	0	7	0	1	0	7	10	1	9	7	0	4	0			7	5	1	4	7	0	0	0	7	25	4	21	7	30	8	22			7	45	6	39	7	60	1	59	7	0	4	0	7
	8	0	1	0	8	0	1	0	8	10	5	5	8	10	5	5			8	0	1	0	8	5	0	5	8	0	1	0	8	0	1	0			8	45	5	40	8	0	2	0	8	5	4	1	8
	9	20	3	17	9	0	2	0	9	0	2	0	9	0	3	0			9	15	5	10	9	15	0	15	9	0	5	0	9	10	6	4			9	15	0	15	9	0	1	0	9	0	7	0	9
Average		3.5	3.6	2.7		5	2.2	3.4		3.5	3.3	2.7		5.5	3.3	4.2		Average		13.5	4.6	9.3		8.5	1.6	6.9		7.5	2.9	5.7		13	3.2	10.1		Average		49.5	4.6	44.9		11.5	1.9	10.5		10.5	3	8.8
StDev		6.68747	2.75681	5.45792		7.07107	1.68655	5.27468		5.79751	2.00278	4.73873		7.61942	2.86938	5.94045		StDev		11.068	4.42719	9.11714		6.25833	1.3499	6.5904		8.89757	1.19722	7.87471		15.8465	2.78089	13.6581		StDev		22.0416	2.71621	21.7381		18.7157	1.79196	18.2102		10.395	2.0548	10.1083
SEM		2.11476	0.87178	1.72595		2.23607	0.533333	1.668		1.83333	0.633333	1.49852		2.40947	0.907377	1.87853		SEM		3.5	1.4	2.88309		1.97906	0.426875	2.08407		2.81366	0.378594	2.4902		5.0111	0.879394	4.31908		SEM		6.97017	0.85894	6.87419		5.91843	0.566667	5.75857		3.28718	0.649786	3.19653
[truncated: 41 more columns]

## Sheet: Figure 4I
Figure 4I (Or67d OSN responses to cis-vaccenyl acetate (cVA))
[10-5] cVA		A) Wildtype				B) Osi8 mutant				[10-4] cVA		A) Wildtype				B) Osi8 mutant				[10-3] cVA		A) Wildtype				B) Osi8 mutant				[10-2] cVA		A) Wildtype				B) Osi8 mutant				[10-1] cVA		A) Wildtype				B) Osi8 mutant
		Firing Rate	Basal	Adjusted		Firing Rate	Basal	Adjusted				Firing Rate	Basal	Adjusted		Firing Rate	Basal	Adjusted				Firing Rate	Basal	Adjusted		Firing Rate	Basal	Adjusted				Firing Rate	Basal	Adjusted		Firing Rate	Basal	Adjusted				Firing Rate	Basal	Adjusted		Firing Rate	Basal	Adjusted
	0	0	0	0	0	0	0	0			0	0	0	0	0	0	0	0			0	70	0	70	0	35	0	35			0	125	0	125	0	175	0	175			0	105	1	104	0	170	1	169
	1	0	0	0	1	0	0	0			1	0	0	0	1	0	0	0			1	0	0	0	1	50	0	50			1	45	0	45	1	135	0	135			1	40	2	38	1	145	0	145
	2	0	0	0	2	0	0	0			2	0	0	0	2	0	0	0			2	10	0	10	2	70	0	70			2	70	0	70	2	150	0	150			2	100	0	100	2	175	0	175
	3	0	0	0	3	0	0	0			3	15	1	14	3	0	0	0			3	65	0	65	3	35	0	35			3	155	0	155	3	65	0	65			3	160	0	160	3	110	0	110
	4	0	0	0	4	0	0	0			4	0	0	0	4	0	0	0			4	55	0	55	4	15	10	5			4	110	0	110	4	80	8	72			4	95	0	95	4	120	6	114
	5	0	0	0	5	0	0	0			5	15	0	15	5	0	1	0			5	40	2	38	5	55	0	55			5	110	11	99	5	150	3	147			5	135	1	134	5	120	14	106
	6	0	0	0	6	0	0	0			6	0	0	0	6	0	0	0			6	45	0	45	6	30	3	27			6	135	0	135	6	115	0	115			6	145	0	145	6	90	5	85
	7	0	0	0	7	0	0	0			7	0	0	0	7	0	0	0			7	40	1	39	7	10	0	10			7	120	0	120	7	90	0	90			7	130	2	128	7	95	0	95
	8	0	0	0	8	0	0	0			8	0	0	0	8	0	0	0			8	65	0	65	8	20	0	20			8	155	0	155	8	65	0	65			8	145	0	145	8	80	0	80
	9	5	8	0	9	10	0	10			9	10	13	0	9	0	0	0			9	55	0	55	9	10	0	10			9	155	0	155	9	125	0	125			9	140	0	140	9	160	0	160
	10	0	0	0	10	0	0	0			10	0	0	0	10	10	0	10			10	5	0	5	10	15	0	15			10	145	0	145	10	185	1	184			10	130	0	130	10	195	0	195
	11	0	0	0	11	0	0	0			11	0	0	0	11	5	1	4			11	65	0	65	11	65	0	65			11	100	1	99	11	175	0	175			11	180	0	180	11	205	2	203
Average		0.416667	0.666667	0		0.833333	0	0.833333		Average		3.33333	1.16667	2.41667		1.25	0.166667	1.16667		Average		42.9167	0.25	42.6667		34.1667	1.08333	33.0833		Average		118.75	1	117.75		125.833	1	124.833		Average		125.417	0.5	124.917		138.75	2.33333	136.417
StDev		1.44338	2.3094	0		2.88675	0	2.88675		StDev		6.15457	3.73761	5.64814		3.10791	0.389249	3.01008		StDev		24.9962	0.621582	25.0357		21.4087	2.93748	22.4518		StDev		34.7147	3.16228	35.1571		43.1611	2.3741	43.7178		StDev		36.3979	0.797724	36.8349		42.2183	4.22833	43.3935
SEM		0.416667	0.666667	0		0.833333	0	0.833333		SEM		1.77667	1.07895	1.63048		0.897176	0.112367	0.868936		SEM		7.21578	0.179435	7.22719		6.18017	0.847977	6.48128		SEM		10.0213	0.912871	10.149		12.4595	0.685344	12.6202		SEM		10.5072	0.230283	10.6333		12.1874	1.22061	12.5266













































[truncated: 6 more columns]

## Sheet: Figure 4J
Figure 4J (Or47b, Or88a, Or67d OSNs' basal activity)
Or47b OSNs		A) Wildtype			B) Osi8 mutant			Or88a OSNs		A) Wildtype			B) Osi8 mutant			Or67d OSNs		A) Wildtype			B) Osi8 mutant
		Spikes (10 s)	Spikes/s		Spikes (10 s)	Spikes/s				Spikes (10 s)	Spikes/s		Spikes (10 s)	Spikes/s				Spikes (10 s)	Spikes/s		Spikes (10 s)	Spikes/s
	0	280	28	0	236	23.6			0	134	13.4	0	152	15.2			0	0	0	0	22	2.2
	1	197	19.7	1	142	14.2			1	129	12.9	1	85	8.5			1	0	0	1	0	0
	2	254	25.4	2	189	18.9			2	72	7.2	2	102	10.2			2	0	0	2	0	0
	3	173	17.3	3	183	18.3			3	119	11.9	3	145	14.5			3	0	0	3	0	0
	4	151	15.1	4	183	18.3			4	145	14.5	4	101	10.1			4	0	0	4	0	0
	5	226	22.6	5	292	29.2			5	197	19.7	5	147	14.7			5	0	0	5	0	0
	6	165	16.5	6	161	16.1			6	212	21.2	6	79	7.9			6	0	0	6	0	0
	7	158	15.8	7	191	19.1			7	117	11.7	7	163	16.3			7	0	0	7	0	0
	8	158	15.8	8	179	17.9			8	135	13.5	8	110	11			8	2	0.2	8	8	0.8
	9	204	20.4	9	189	18.9			9	122	12.2	9	139	13.9			9	0	0	9	0	0
	10	172	17.2	10	112	11.2			10	97	9.7	10	84	8.4			10	0	0	10	0	0
	11	176	17.6	11	160	16			11	83	8.3	11	93	9.3			11	9	0.9	11	0	0
Average		192.833	19.2833		184.75	18.475		Average		130.167	13.0167		116.667	11.6667		Average		0.916667	0.0916667		2.5	0.25
StDev		41.1689	4.11689		45.2671	4.52671		StDev		41.0052	4.10052		30.4073	3.04073		StDev		2.60971	0.260971		6.55744	0.655744
SEM		11.8844	1.18844		13.0675	1.30675		SEM		11.8372	1.18372		8.77784	0.877784		SEM		0.753359	0.0753359		1.89297	0.189297
Normality Test (Shapiro-Wilk):	Passed	(P = 0.054)						Normality Test (Shapiro-Wilk):	Passed	(P = 0.566)						Normality Test (Shapiro-Wilk):	Failed	(P < 0.050)
Equal Variance Test (Brown-Forsythe):	Passed	(P = 0.918)						Equal Variance Test (Brown-Forsythe):	Passed	(P = 0.799)
																Test execution ended by user request, Rank Sum Test begun
Group Name	N	Missing	Mean	Std Dev	SEM			Group Name	N	Missing	Mean	Std Dev	SEM
A	12	0	19.283	4.117	1.188			A	12	0	13.017	4.101	1.184			Mann-Whitney Rank Sum Test	Tuesday, July 19, 2022, 6:37:30 PM
B	12	0	18.475	4.527	1.307			B	12	0	11.667	3.041	0.878
																Data source: Data 1 in Notebook1
Difference	0.808							Difference	1.35
																Group	N	Missing	Median	0.25	0.75
t = 0.458 with 22 degrees of freedom.								t = 0.916 with 22 degrees of freedom.								A	12	0	0	0	0
																B	12	0	0	0	0
95 percent two-tailed confidence interval for difference of means: -2.855 to 4.472								95 percent two-tailed confidence interval for difference of means: -1.706 to 4.406
																Mann-Whitney U Statistic= 71.000
Two-tailed P-value = 0.652								Two-tailed P-value = 0.370
																T = 149.000 n(small)= 12 n(big)= 12 (P = 0.965)

## Sheet: Figure S2C
Figure S2C (Or47b OSN responses to palmitoleic acid (PA))
[10-5] PA		A) Gal4 Control				B) UAS Control				C) Osi8 RNAi				[10-4] PA		A) Gal4 Control				B) UAS Control				C) Osi8 RNAi				[10-3] PA		A) Gal4 Control				B) UAS Control				C) Osi8 RNAi				[10-2] PA		A) Gal4 Control				B) UAS Control
		Firing Rate	Basal	Adjusted		Firing Rate	Basal	Adjusted		Firing Rate	Basal	Adjusted				Firing Rate	Basal	Adjusted		Firing Rate	Basal	Adjusted		Firing Rate	Basal	Adjusted				Firing Rate	Basal	Adjusted		Firing Rate	Basal	Adjusted		Firing Rate	Basal	Adjusted				Firing Rate	Basal	Adjusted		Firing Rate	Basal
	0	10	23	0	0	15	6	9	0	30	23	7			0	45	25	20	0	30	9	21	0	35	21	14			0	45	24	21	0	35	10	25	0	35	19	16			0	135	26	109	0	65	4
	1	35	23	12	1	35	24	11	1	25	13	12			1	55	29	26	1	30	18	12	1	20	8	12			1	50	25	25	1	75	15	60	1	30	10	20			1	60	26	34	1	70	17
	2	15	23	0	2	40	17	23	2	10	5	5			2	25	28	0	2	30	17	13	2	5	5	0			2	55	20	35	2	30	17	13	2	5	6	0			2	60	21	39	2	90	13
	3	5	15	0	3	10	8	2	3	5	14	0			3	30	15	15	3	10	6	4	3	10	19	0			3	20	17	3	3	5	16	0	3	35	19	16			3	45	19	26	3	60	6
	4	25	11	14	4	0	12	0	4	25	18	7			4	15	10	5	4	5	5	0	4	60	16	44			4	5	5	0	4	30	17	13	4	30	16	14			4	30	4	26	4	45	9
	5	10	18	0	5	10	13	0	5	25	18	7			5	15	7	8	5	15	13	2	5	20	9	11			5	10	9	1	5	10	15	0	5	20	13	7			5	55	13	42	5	55	12
	6	25	18	7	6	25	15	10	6	25	29	0			6	30	25	5	6	10	14	0	6	5	22	0			6	20	17	3	6	70	18	52	6	35	17	18			6	75	13	62	6	80	16
	7	25	22	3	7	20	16	4	7	20	13	7			7	5	17	0	7	30	22	8	7	40	16	24			7	25	15	10	7	25	23	2	7	25	20	5			7	65	20	45	7	70	19
	8	10	17	0	8	20	17	3	8	10	14	0			8	40	17	23	8	20	11	9	8	5	9	0			8	30	20	10	8	55	19	36	8	25	8	17			8	65	13	52	8	75	21
	9	15	18	0	9	0	7	0	9	50	22	28			9	15	11	4	9	40	12	28	9	55	15	40			9	35	9	26	9	30	11	19	9	55	18	37			9	110	15	95	9	50	17
	10	25	22	0	10	0	7	0	10	20	13	7			10	35	19	16	10	20	7	13	10	30	7	23			10	65	26	39	10	25	6	19	10	5	7	0			10	100	15	85	10	60	6
	11	15	21	0	11	10	10	0	11	5	5	0			11	40	12	28	11	15	15	0	11	30	9	21			11	30	14	16	11	20	15	5	11	25	21	4			11	85	15	70	11	70	17
Average		17.9167	19.25	3		15.4167	12.6667	5.16667		20.8333	15.5833	6.66667		Average		29.1667	17.9167	12.5		21.25	12.4167	9.16667		26.25	13	15.75		Average		32.5	16.75	15.75		34.1667	15.1667	20.3333		27.0833	14.5	12.8333		Average		73.75	16.6667	57.0833		65.8333	13.0833
StDev		8.9082	3.76889	5.13455		13.2216	5.39921	7.00433		12.5831	6.98646	7.7733		StDev		14.7453	7.39113	10.113		10.6867	5.16031	8.86088		18.9647	5.84652	15.274		StDev		18.2782	6.71667	13.4376		21.8292	4.46875	19.8921		13.561	5.45227	10.4606		StDev		29.3974	6.16933	27.4606		12.7624	5.66422
SEM		2.57158	1.08799	1.48222		3.81675	1.55862	2.02198		3.63242	2.01682	2.24396		SEM		4.25661	2.13364	2.91937		3.08497	1.48965	2.55792		5.47463	1.68775	4.40923		SEM		5.27645	1.93894	3.87909		6.30156	1.29002	5.74236		3.91473	1.57394	3.01972		SEM		8.48629	1.78093	7.92719		3.68419	1.63512
[truncated: 23 more columns]

## Sheet: Figure S2E
Figure S2E (Or88a OSN responses to methyl palmitate (MP))
[10-5] MP		A) Gal4 Control				B) UAS Control				C) Osi8 RNAi				[10-4] MP		A) Gal4 Control				B) UAS Control				C) Osi8 RNAi				[10-3] MP		A) Gal4 Control				B) UAS Control				C) Osi8 RNAi				[10-2] MP		A) Gal4 Control				B) UAS Control
		Firing rate	Basal	Adjusted		Firing rate	Basal	Adjusted		Firing rate	Basal	Adjusted				Firing rate	Basal	Adjusted		Firing rate	Basal	Adjusted		Firing rate	Basal	Adjusted				Firing rate	Basal	Adjusted		Firing rate	Basal	Adjusted		Firing rate	Basal	Adjusted				Firing rate	Basal	Adjusted		Firing rate	Basal
	0	15	4	11	0	15	2	13	0	0	5	0			0	5	6	0	0	25	4	21	0	5	3	2			0	95	8	87	0	55	5	50	0	20	4	16			0	105	8	97	0	40	14
	1	25	1	24	1	0	2	0	1	0	1	0			1	0	1	0	1	0	2	0	1	0	4	0			1	10	4	6	1	55	2	53	1	15	6	9			1	50	9	41	1	90	6
	2	5	4	1	2	0	4	0	2	0	1	0			2	20	8	12	2	0	4	0	2	15	1	14			2	45	8	37	2	85	12	73	2	10	4	6			2	25	9	16	2	110	3
	3	5	4	1	3	0	2	0	3	10	4	6			3	15	3	12	3	0	0	0	3	5	4	1			3	45	1	44	3	70	4	66	3	5	7	0			3	60	3	57	3	80	2
	4	0	0	0	4	0	2	0	4	10	6	4			4	0	2	0	4	10	4	6	4	20	4	16			4	35	3	32	4	25	3	22	4	20	4	16			4	75	2	73	4	65	2
	5	10	3	7	5	10	4	6	5	15	7	8			5	0	4	0	5	0	0	0	5	10	7	3			5	55	2	53	5	20	4	16	5	15	3	12			5	65	6	59	5	40	6
	6	10	4	6	6	10	12	0	6	0	3	0			6	0	2	0	6	5	5	0	6	20	2	18			6	5	0	5	6	70	3	67	6	50	8	42			6	50	1	49	6	50	1
	7	5	2	3	7	0	3	0	7	5	5	0			7	10	5	5	7	10	0	10	7	10	4	6			7	30	4	26	7	25	9	16	7	5	5	0			7	35	9	26	7	45	3
	8	0	3	0	8	0	8	0	8	10	6	4			8	0	0	0	8	0	9	0	8	10	10	0			8	15	4	11	8	35	6	29	8	15	6	9			8	75	3	72	8	70	4
	9	0	1	0	9	0	2	0	9	20	5	15			9	0	2	0	9	0	1	0	9	10	5	5			9	15	3	12	9	20	3	17	9	15	5	10			9	60	2	58	9	30	3
	10	0	0	0	10	20	4	16	10	0	3	0			10	0	0	0	10	10	6	4	10	5	2	3			10	30	7	23	10	0	6	0	10	75	3	72			10	50	2	48	10	55	4
	11	0	3	0	11	15	2	13	11	0	4	0			11	5	2	3	11	0	4	0	11	15	3	12			11	75	4	71	11	5	2	3	11	35	0	35			11	75	4	71	11	65	5
Average		6.25	2.41667	4.41667		5.83333	3.91667	4		5.83333	4.16667	3.08333		Average		4.58333	2.91667	2.66667		5	3.25	3.41667		10.4167	4.08333	6.66667		Average		37.9167	4	33.9167		38.75	4.91667	34.3333		23.3333	4.58333	18.9167		Average		60.4167	4.83333	55.5833		61.6667	4.41667
StDev		7.72393	1.56428	7.12816		7.63763	3.08835	6.31016		7.01729	1.89896	4.69929		StDev		6.89477	2.4293	4.63844		7.68706	2.76751	6.41672		6.20056	2.4293	6.54124		StDev		27.0906	2.55841	26.0679		27.5619	2.99874	26.064		20.5971	2.10878	20.9608		StDev		21.0474	3.15748	21.9523		23.29	3.39675
SEM		2.22971	0.451569	2.05772		2.20479	0.891529	1.82159		2.02572	0.548183	1.35657		SEM		1.99035	0.701279	1.339		2.21906	0.79891	1.85235		1.78995	0.701279	1.88829		SEM		7.82039	0.738549	7.52517		7.95644	0.865661	7.52404		5.94588	0.608753	6.05087		SEM		6.07586	0.911487	6.33707		6.72324	0.980556
[truncated: 23 more columns]
